# Supplementary material for: Prevalence of Mosquito Populations in the Caribbean Region of Colombia with Important Public Health Implications
Source: Trop Med Infect Dis. 2022 Dec 25;8(1):11. doi: 10.3390/tropicalmed8010011 (PMC9867490; doi:10.3390/tropicalmed8010011)
Supplement: Supplementary file 1 [file tropicalmed-08-00011-s001.zip]

Archive with 1 entries (1 files):
- tropicalmed-2101954-supplementary.pdf
